# Supplementary material for: Tracing the Evolution of the SEPALLATA Subfamily across Angiosperms Associated with Neo- and Sub-Functionalization for Reproductive and Agronomically Relevant Traits
Source: Plants (Basel). 2022 Oct 31;11(21):2934. doi: 10.3390/plants11212934 (PMC9656651; doi:10.3390/plants11212934)
Supplement: Supplementary file 1 [file plants-11-02934-s001.zip]

Archive with 2 entries (2 files):
- Figures S1-S5.pdf
- Table S1.xlsx
