# Supplementary material for: Tracing the Evolution of the SEPALLATA Subfamily across Angiosperms Associated with Neo- and Sub-Functionalization for Reproductive and Agronomically Relevant Traits
Source: Plants (Basel). 2022 Oct 31;11(21):2934. doi: 10.3390/plants11212934 (PMC9656651; doi:10.3390/plants11212934)
Supplement: Supplementary file 1 [file plants-11-02934-s001.zip › Table S1.xlsx]

## Sheet: Table S1
Table S1. accession codes of all the genes reported in this study
XP_010937970.1	Elaeis guineensis
XP_010936438.1	Elaeis guineensis
XP_010923638.1	Elaeis guineensis
NP_001306837.1	Elaeis guineensis
XP_010917558.1	Elaeis guineensis
XP_010913017.1	Elaeis guineensis
XP_008786031.1	Phoenix dactylifera
XP_008811033.2	Phoenix dactylifera
XP_038982043.1	Phoenix dactylifera
XP_038986889.1	Phoenix dactylifera
PKA49721.1	Apostasia shenzhenica
PKA55539.1	Apostasia shenzhenica
PKA62057.1	Apostasia shenzhenica
XP_020706096.1	Dendrobium catenatum
XP_020703300.1	Dendrobium catenatum
XP_020678473.1	Dendrobium catenatum
XP_020679397.1	Dendrobium catenatum
XP_020591078.1	Phalaenopsis equestris	PeSEP2
XP_020599712.1	Phalaenopsis equestris	PeSEP1
XP_020599713.1	Phalaenopsis equestris	PeSEP1
XP_020572941.1	Phalaenopsis equestris	PeSEP4
XP_020592894.1	Phalaenopsis equestris	PeSEP3
XP_020571917.1	Phalaenopsis equestris
XP_042412796.1	Zingiber officinale
XP_042449567.1	Zingiber officinale
XP_042446818.1	Zingiber officinale
XP_042467955.1	Zingiber officinale
XP_042466596.1	Zingiber officinale
XP_042455188.1	Zingiber officinale
g294412.t1	Allium cepa
g159109.t1	Allium cepa
g434609.t1	Allium cepa
XP_020095561.1 (Aco017563)	Ananas comosus
XP_020107646.1 (Aco003667)	Ananas comosus
XP_020093206.1 (Aco015105)	Ananas comosus
GSMUA_Achr3G15930_001	Musa acuminata
GSMUA_Achr4G14460_001	Musa acuminata
GSMUA_Achr7G26700_001	Musa acuminata
GSMUA_Achr2G06250_001	Musa acuminata
GSMUA_Achr9G01370_001	Musa acuminata
GSMUA_Achr8G28100_001	Musa acuminata
GSMUA_Achr11G19540_001	Musa acuminata
GSMUA_Achr6G06040_001	Musa acuminata
LOC_Os08g41950	Oryza sativa	OsMADS7/45
LOC_Os03g54170	Oryza sativa	OsMADS34
LOC_Os03g11614	Oryza sativa	OsMADS1
LOC_Os09g32948	Oryza sativa	OsMADS8/24
LOC_Os06g06750	Oryza sativa	OsMADS5
Sobic.010G050500	Sorghum bicolor
Sobic.007G193300	Sorghum bicolor
Sobic.001G455900	Sorghum bicolor
Sobic.001G086400	Sorghum bicolor
Sobic.002G258000	Sorghum bicolor
HORVU5Hr1G095710	Hordeum vulgare
HORVU5Hr1G076400	Hordeum vulgare
HORVU7Hr1G025700	Hordeum vulgare
HORVU7Hr1G054220	Hordeum vulgare
HORVU4Hr1G067680	Hordeum vulgare
Zm00001d021057	Zea mays
Zm00001d006094	Zea mays
Zm00001d031620	Zea mays
Zm00001d028217	Zea mays
Zm00001d034047	Zea mays
Zm00001d048082	Zea mays
Zm00001d045231	Zea mays
Bradi1g69890	Brachypodium distachyon
Bradi1g48520	Brachypodium distachyon
Bradi1g08326	Brachypodium distachyon
Bradi4g34680	Brachypodium distachyon
Bradi3g41260	Brachypodium distachyon
Phala.04G039300	Pharus latifolius
Phala.08G027600	Pharus latifolius
Phala.12G134000	Pharus latifolius
Phala.01G312100	Pharus latifolius
Phala.01G078100	Pharus latifolius
AET4Gv20607600	Aegilops tauschii
AET4Gv20611300	Aegilops tauschii
AET4Gv20678000	Aegilops tauschii
AET7Gv20313600	Aegilops tauschii
AET7Gv20313900	Aegilops tauschii
AET5Gv20911100	Aegilops tauschii
AET7Gv20638300	Aegilops tauschii
AET5Gv20667800	Aegilops tauschii
TraesCS4A02G028100	Triticum aestivum
TraesCS4A02G058900	Triticum aestivum
TraesCS4A02G078700	Triticum aestivum
TraesCS4B02G245700	Triticum aestivum
TraesCS4B02G245800	Triticum aestivum
TraesCS4B02G277800	Triticum aestivum
TraesCS4D02G243700	Triticum aestivum
TraesCS4D02G245200	Triticum aestivum
TraesCS4D02G276100	Triticum aestivum
TraesCS7A02G122000	Triticum aestivum
TraesCS7A02G122100	Triticum aestivum
TraesCS7B02G020800	Triticum aestivum
TraesCS7B02G020900	Triticum aestivum
TraesCS7B02G021000	Triticum aestivum
TraesCS7D02G120500	Triticum aestivum
TraesCS7D02G120600	Triticum aestivum
TraesCS5A02G391800	Triticum aestivum
TraesCS5B02G396700	Triticum aestivum
TraesCS5D02G401700	Triticum aestivum
TraesCS7A02G260600	Triticum aestivum
TraesCS7B02G158600	Triticum aestivum
TraesCS7D02G261600	Triticum aestivum
TraesCS5A02G286800	Triticum aestivum
TraesCS5B02G286100	Triticum aestivum
TraesCS5D02G294500	Triticum aestivum
Joasc.04G119900	Joinvillea ascendens
Joasc.04G012100	Joinvillea ascendens
Joasc.13G086700	Joinvillea ascendens
Joasc.02G177900	Joinvillea ascendens
DQ344502.1	Asparagus officinalis
evm.model.AsparagusV1_10.482 (XM_020392041.1)	Asparagus officinalis
evm.model.AsparagusV1_04.1470 (XM_020405491.1)	Asparagus officinalis
evm.model.AsparagusV1_06.1985 (DQ344504.1)	Asparagus officinalis
evm.TU.supercontig_14.222	Carica papaya
evm.TU.supercontig_3.196	Carica papaya
evm.TU.supercontig_43.78	Carica papaya
evm.TU.supercontig_660.1	Carica papaya
Cucsa.113420	Cucumis sativus
Cucsa.174510	Cucumis sativus
Cucsa.327970	Cucumis sativus
Cucsa.349640	Cucumis sativus
orange1.1g047287m.g	Citrus sinensis
orange1.1g026043m.g	Citrus sinensis
orange1.1g024640m.g	Citrus sinensis
orange1.1g026143m.g	Citrus sinensis
AT2G03710	Arabidopsis thaliana	SEP4
AT1G24260	Arabidopsis thaliana	SEP3
AT3G02310	Arabidopsis thaliana	SEP2
AT5G15800	Arabidopsis thaliana	SEP1
Brara.B03164	Brassica rapa
Brara.J01932	Brassica rapa
Brara.C00694	Brassica rapa
Brara.E03583	Brassica rapa
Brara.F03360	Brassica rapa
Brara.G00862	Brassica rapa
Brara.G00861	Brassica rapa
Brara.A03890	Brassica rapa
Brara.I02103	Brassica rapa
Brara.I03027	Brassica rapa
Brara.H02064	Brassica rapa
Prupe.5G208400	Prunus persica
Prupe.3G249400	Prunus persica
Prupe.1G223600	Prunus persica
Prupe.1G290500	Prunus persica
Phvul.003G039300	Phaseolus vulgaris
Phvul.003G182800	Phaseolus vulgaris
Phvul.008G027900	Phaseolus vulgaris
Phvul.004G042300	Phaseolus vulgaris
Phvul.001G263400	Phaseolus vulgaris
Phvul.L003446	Phaseolus vulgaris
Oeu006515.1	Olea europaea
Oeu058915.1	Olea europaea
Oeu062175.1	Olea europaea
Oeu018997.1	Olea europaea
Oeu000926.1	Olea europaea
evm.TU.Scaffold_638.929	Coffea arabica
evm.TU.Scaffold_952.399	Coffea arabica
evm.TU.Scaffold_608.480	Coffea arabica
evm.TU.Scaffold_608.309	Coffea arabica
evm.TU.Scaffold_2421.127	Coffea arabica
evm.TU.Scaffold_612.290	Coffea arabica
VIT_214s0083g01050	Vitis vinifera
VIT_201s0010g03900	Vitis vinifera
VIT_201s0011g00110	Vitis vinifera
VIT_217s0000g05000	Vitis vinifera
Lsat_1_v5_gn_3_30640	Lactuca sativa
Lsat_1_v5_gn_4_173641	Lactuca sativa
Lsat_1_v5_gn_1_14501	Lactuca sativa
Lsat_1_v5_gn_1_33040	Lactuca sativa
Lsat_1_v5_gn_2_89920	Lactuca sativa
Sialb.0292s0012	Sinapis alba
Sialb.0299s0011	Sinapis alba
Sialb.0214s0027	Sinapis alba
Sialb.1562s0010	Sinapis alba
Sialb.0006s0012	Sinapis alba
Sialb.0116s0138	Sinapis alba
Sialb.0462s0031	Sinapis alba
Sialb.1075s0004	Sinapis alba
Sialb.0009s0122	Sinapis alba
Sialb.2345s0002	Sinapis alba
Sialb.0293s0010	Sinapis alba
HanXRQChr00c0029g0571181	Helianthus annuus
HanXRQChr07g0200321	Helianthus annuus
HanXRQChr09g0265001	Helianthus annuus
HanXRQChr12g0361321	Helianthus annuus
HanXRQChr06g0174721	Helianthus annuus
HanXRQChr15g0489071	Helianthus annuus
HanXRQChr02g0042981	Helianthus annuus
HanXRQChr08g0223671	Helianthus annuus
EL10Ac2g04445.1	Beta vulgaris
EL10Ac6g13529.1	Beta vulgaris
EL10Ac5g11176.1	Beta vulgaris
EL10Ac6g14704.1	Beta vulgaris
MgTOL.H0637.1	Erythranthe guttata (Mimulus guttatus)
MgTOL.L0981.1	Erythranthe guttata (Mimulus guttatus)
MgTOL.K0979.1 (XM_012986706.1)	Erythranthe guttata (Mimulus guttatus)
Clevi.0014s1197	Cleome violacea
Clevi.0042s0651	Cleome violacea
Clevi.0004s1638	Cleome violacea
Hyque.02G037700	Hydrangea quercifolia
Hyque.10G071500	Hydrangea quercifolia
Hyque.13G087300	Hydrangea quercifolia
Hyque.15G028300	Hydrangea quercifolia
FvH4_6g46420	Fragaria vesca
FvH4_4g29610	Fragaria vesca
FvH4_4g23530	Fragaria vesca
FvH4_5g13510	Fragaria vesca
Qurub.03G252500	Quercus rubra
Qurub.03G164900	Quercus rubra
Qurub.02G259100	Quercus rubra
Qurub.10G137400	Quercus rubra
Solyc05g015750	Solanum lycopersicum	LeTM5
Solyc05g012020	Solanum lycopersicum	LeMADS-RIN
Solyc04g005320	Solanum lycopersicum	LIN
Solyc02g089200	Solanum lycopersicum	LeTM29/TAGL2
Solyc12g038510	Solanum lycopersicum	J2
Solyc03g114840	Solanum lycopersicum	LeMADS1/EJ2
FUN_029726	Portulaca amilis
FUN_033813	Portulaca amilis
FUN_031835	Portulaca amilis
FUN_011246	Portulaca amilis
FUN_025281	Portulaca amilis
M91666.1	Petunia x hybrida	FBP2
AY370527.1	Petunia x hybrida	PMADS12
AF335235.1	Petunia x hybrida	FBP5
AF335234.1	Petunia x hybrida	FBP4
AF335241.1	Petunia x hybrida	FBP23
AF335236.1	Petunia x hybrida	FBP9
AJ400623.1	Gerbera hybrida	GRCD1
FN297861.1	Gerbera hybrida	GRCD5
KY708889.1	Gerbera hybrida	GRCD8
AJ784156.1	Gerbera hybrida	GRCD2
KY708888.1	Gerbera hybrida	GRCD7
KY708887.1	Gerbera hybrida	GRCD6
FN297860.1	Gerbera hybrida	GRCD4
Am08g22140.T01	Antirrhinum majus	DEFH49
Am04g09450.T01	Antirrhinum majus	AmSEP3B
Am04g06900.T01	Antirrhinum majus	DEFH72
Am06g33410.T01	Antirrhinum majus
Am03g33210.T01	Antirrhinum majus
Am06g13650.T01	Antirrhinum majus	DEFH200
XM_010532769.2	Tarenaya hassleriana
XM_010532259.2	Tarenaya hassleriana
XM_010560228.2	Tarenaya hassleriana
XM_010551661.2	Tarenaya hassleriana
XM_010529680.2	Tarenaya hassleriana
XM_010525197.2	Tarenaya hassleriana
Eucgr.I02058	Eucalyptus grandis
Eucgr.K02546	Eucalyptus grandis
Eucgr.B00633	Eucalyptus grandis
Eucgr.H04617	Eucalyptus grandis
Eucgr.G02427	Eucalyptus grandis
evm_27.model.AmTr_v1.0_scaffold00047.105	Amborella trichopoda	AmtrFUL (outgroup)
evm_27.model.AmTr_v1.0_scaffold00001.413	Amborella trichopoda	AmtrAGL6 (outgroup)
evm_27.model.AmTr_v1.0_scaffold00013.53	Amborella trichopoda	AmtrSEP3
evm_27.model.AmTr_v1.0_scaffold00047.121	Amborella trichopoda	AmtrLOFSEP
